# Supplementary material for: Prostate-Specific Antigen Doubling Time Kinetics following Radical Prostatectomy to Guide Need for Treatment Intervention: Validation of Low-Risk Recurrences
Source: Cancers (Basel). 2022 Aug 24;14(17):4087. doi: 10.3390/cancers14174087 (PMC9454714; doi:10.3390/cancers14174087)
Supplement: Supplementary file 1 [file cancers-14-04087-s001.zip]

Archive with 1 entries (1 files):
- cancers-1858615-supplementary.pdf
